# Supplementary material for: CRAmed: a conditional randomization test for high-dimensional mediation analysis in sparse microbiome data
Source: Bioinformatics. 2025 Jan 28;41(2):btaf038. doi: 10.1093/bioinformatics/btaf038 (PMC11821267; doi:10.1093/bioinformatics/btaf038)
Supplement: btaf038_Supplementary_Data [file btaf038_supplementary_data.zip]

Archive with 1 entries (1 files):
- 6a91d_CRAmed_supplementary_final.pdf
